# Supplementary material for: Cenozoic history of the tropical marine biodiversity hotspot
Source: Nature. 2024 Jun 26;632(8024):343–9. doi: 10.1038/s41586-024-07617-4 (PMC11306107; doi:10.1038/s41586-024-07617-4)
Supplement: Supplementary file 4 — Source Data Fig. 1 [file 41586_2024_7617_MOESM4_ESM.xlsx]

## Sheet: Sheet1
time	diversity	m_div	M_div
0	674	674	674
0.100385	674	674	674
0.200771	674	674	674
0.301156	674	674	674
0.401542	674	674	674
0.501927	674.3	674	675
0.602312	674.5	674	675
0.702698	673.7	673	674
0.803083	673.9	673	674
0.903469	673.9	673	674
1.00385	674.2	674	675
1.10424	674.3	674	675
1.20462	674.5	674	675
1.30501	674.6	673	675
1.4054	674.2	673	675
1.50578	672.2	671	673
1.60617	672.4	672	673
1.70655	672.5	671	673
1.80694	670.6	668	672
1.90732	666.5	663	668
2.00771	663.7	660	667
2.10809	661.8	660	664
2.20848	659.9	659	661
2.30886	659.6	658	661
2.40925	659.1	657	661
2.50964	658	656	660
2.61002	656.7	656	658
2.71041	655.3	653	657
2.81079	650.7	646	654
2.91118	646.7	641	649
3.01156	639.7	632	645
3.11195	628.6	621	634
3.21233	621.1	617	624
3.31272	618.3	615	621
3.4131	614.3	610	617
3.51349	609.8	605	613
3.61387	605.9	603	610
3.71426	602.1	599	606
3.81465	596.3	587	601
3.91503	591.5	583	596
4.01542	586.1	578	592
4.1158	561.9	551	570
4.21619	547.9	538	553
4.31657	545.3	537	552
4.41696	535.9	528	548
4.51734	519.5	512	531
4.61773	424.9	410	435
4.71811	394.6	388	400
4.8185	392.7	381	399
4.91889	390	379	398
5.01927	381.9	372	387
5.11966	344.8	337	352
5.22004	339	331	346
5.32043	338.9	332	344
5.42081	336.2	332	341
5.5212	333.3	329	338
5.62158	321.7	319	325
5.72197	315.6	311	321
5.82235	313.5	308	318
5.92274	309.1	303	312
6.02312	304.7	300	309
6.12351	303.7	300	310
6.2239	305.2	301	313
6.32428	305.5	301	313
6.42467	303.8	301	308
6.52505	303.4	297	307
6.62544	303.5	298	307
6.72582	302.6	298	306
6.82621	301.8	298	306
6.92659	301.8	296	308
7.02698	300.9	295	307
7.12736	294.3	287	301
7.22775	290.6	285	297
7.32814	286.4	282	293
7.42852	284.5	279	292
7.52891	280.8	273	289
7.62929	274.1	267	282
7.72968	277	272	286
7.83006	255.8	250	262
7.93045	250.7	245	257
8.03083	245.7	239	252
8.13122	239.3	232	247
8.2316	233.5	224	241
8.33199	225.1	219	232
8.43237	219.2	215	222
8.53276	216.9	214	222
8.63315	206.5	202	211
8.73353	198.6	195	203
8.83392	196.8	194	200
8.9343	195.2	192	198
9.03469	194.4	191	197
9.13507	193.4	190	196
9.23546	191.3	189	193
9.33584	189.3	186	192
9.43623	186.6	183	191
9.53661	185.3	182	191
9.637	184.9	182	189
9.73739	183.5	180	188
9.83777	181.4	177	186
9.93816	180.5	177	184
10.0385	177	170	182
10.1389	171.7	167	175
10.2393	152.1	147	157
10.3397	144.8	138	149
10.4401	142.3	136	148
10.5405	138.6	131	145
10.6409	133.1	124	137
10.7412	126.2	123	130
10.8416	121	118	123
10.942	115.9	113	120
11.0424	112.6	111	117
11.1428	110.9	108	114
11.2432	108.7	106	110
11.3436	106.9	104	110
11.4439	106.2	104	109
11.5443	105.6	103	108
11.6447	105.1	103	106
11.7451	104.5	103	106
11.8455	104.3	102	106
11.9459	104.2	102	106
12.0462	104	102	106
12.1466	104.6	103	107
12.247	104.9	104	107
12.3474	105	103	107
12.4478	103.9	102	106
12.5482	103.5	102	105
12.6486	103.3	102	104
12.7489	103.1	102	104
12.8493	103.2	102	104
12.9497	103.1	102	104
13.0501	103.1	102	104
13.1505	103.1	102	104
13.2509	103	102	104
13.3513	103	102	104
13.4516	103	102	105
13.552	103.3	101	105
13.6524	103.8	102	106
13.7528	102.9	100	106
13.8532	101.5	99	105
13.9536	99	96	102
14.054	94.9	93	97
14.1543	94.2	92	97
14.2547	93.6	92	97
14.3551	89.5	87	93
14.4555	87.1	84	92
14.5559	83.2	80	87
14.6563	80.7	78	83
14.7567	79.3	77	82
14.857	77.9	76	81
14.9574	76.9	73	80
15.0578	76.6	74	79
15.1582	76.2	73	79
15.2586	75.8	73	79
15.359	74.9	72	78
15.4594	72.9	69	77
15.5597	69.9	64	73
15.6601	60.7	53	63
15.7605	53.8	50	60
15.8609	51.7	48	59
15.9613	48.4	44	53
16.0617	44.5	43	47
16.1621	41.8	40	45
16.2624	41	39	43
16.3628	39.9	38	42
16.4632	39	37	41
16.5636	37.7	36	40
16.664	36.9	35	39
16.7644	36.1	34	38
16.8647	35.6	34	37
16.9651	35.1	34	36
17.0655	34.9	34	36
17.1659	34.5	33	36
17.2663	34.4	33	36
17.3667	34.1	33	36
17.4671	33.6	31	35
17.5674	33.1	31	35
17.6678	33	31	35
17.7682	32.6	31	35
17.8686	31.9	30	34
17.969	31.6	30	33
18.0694	31.1	30	33
18.1698	31	30	32
18.2701	30.3	29	32
18.3705	29.9	28	32
18.4709	29.3	28	32
18.5713	28.6	27	31
18.6717	27.7	26	31
18.7721	27.2	25	30
18.8725	26.2	24	28
18.9728	25.8	25	27
19.0732	19.2	18	21
19.1736	18.7	16	20
19.274	18.3	15	20
19.3744	17.3	15	19
19.4748	16.6	15	18
19.5752	16.4	14	18
19.6755	16.1	13	17
19.7759	15.9	13	17
19.8763	15.7	13	17
19.9767	15	13	17
20.0771	14.8	13	17
20.1775	14.5	13	16
20.2779	14.4	13	16
20.3782	14.2	13	16
20.4786	13.4	12	15
20.579	12.8	11	14
20.6794	12.4	11	14
20.7798	12.2	11	13
20.8802	12	11	13
20.9806	11.8	11	13
21.0809	11.8	11	13
21.1813	11.7	10	13
21.2817	11.5	10	13
21.3821	11.1	9	13
21.4825	10.7	9	13
21.5829	10.7	9	13
21.6832	10	8	12
21.7836	9.8	8	12
21.884	9.4	8	12
21.9844	9.2	8	11
22.0848	9	8	10
22.1852	8.8	7	10
22.2856	8.5	7	10
22.3859	8.4	7	10
22.4863	8.4	7	10
22.5867	8.2	7	9
22.6871	8.1	7	9
22.7875	8.1	7	9
22.8879	8	7	9
22.9883	8	7	9
23.0886	7.9	7	8
23.189	7.9	7	8
23.2894	7.9	7	8
23.3898	7.8	7	8
23.4902	7.8	7	8
23.5906	7.8	7	8
23.691	7.8	7	8
23.7913	7.8	7	8
23.8917	7.8	7	8
23.9921	7.8	7	8
24.0925	7.6	7	8
24.1929	7.5	7	8
24.2933	7.3	6	8
24.3937	7.2	6	8
24.494	7.2	6	8
24.5944	7.2	6	8
24.6948	6.9	6	8
24.7952	6.9	6	8
24.8956	6.8	6	8
24.996	6.8	6	8
25.0964	6.8	6	8
25.1967	6.8	6	8
25.2971	6.5	5	7
25.3975	6.3	5	7
25.4979	6.1	5	7
25.5983	6	5	7
25.6987	5.9	5	7
25.7991	5.6	5	6
25.8994	5.6	5	6
25.9998	5.6	5	6
26.1002	5.6	5	6
26.2006	5.6	5	6
26.301	5.6	5	6
26.4014	5.6	5	6
26.5017	5.6	5	6
26.6021	5.6	5	6
26.7025	5.6	5	6
26.8029	5.6	5	6
26.9033	5.6	5	6
27.0037	5.6	5	6
27.1041	5.6	5	6
27.2044	5.6	5	6
27.3048	5.6	5	6
27.4052	5.6	5	6
27.5056	5.6	5	6
27.606	5.6	5	6
27.7064	5.6	5	6
27.8068	5.6	5	6
27.9071	5.6	5	6
28.0075	5.6	5	6
28.1079	5.6	5	6
28.2083	5.6	5	6
28.3087	5.6	5	6
28.4091	5.6	5	6
28.5095	5.6	5	6
28.6098	5.6	5	6
28.7102	5.6	5	6
28.8106	5.6	5	6
28.911	5.6	5	6
29.0114	5.6	5	6
29.1118	5.5	5	6
29.2122	5.5	5	6
29.3125	5.5	5	6
29.4129	5.5	5	6
29.5133	5.5	5	6
29.6137	5.4	5	6
29.7141	5.4	5	6
29.8145	5.4	5	6
29.9149	5.4	5	6
30.0152	5.4	5	6
30.1156	5.4	5	6
30.216	5.4	5	6
30.3164	5.4	5	6
30.4168	5.4	5	6
30.5172	5.4	5	6
30.6176	5.4	5	6
30.7179	5.4	5	6
30.8183	5.4	5	6
30.9187	5.4	5	6
31.0191	5.4	5	6
31.1195	5.4	5	6
31.2199	5.4	5	6
31.3202	5.4	5	6
31.4206	5.4	5	6
31.521	5.4	5	6
31.6214	5.4	5	6
31.7218	5.4	5	6
31.8222	5.4	5	6
31.9226	5.4	5	6
32.0229	5.4	5	6
32.1233	5.3	5	6
32.2237	5.3	5	6
32.3241	5.3	5	6
32.4245	5.3	5	6
32.5249	5.3	5	6
32.6253	5.3	5	6
32.7256	5.3	5	6
32.826	5.3	5	6
32.9264	5.3	5	6
33.0268	5.2	4	6
33.1272	5.2	4	6
33.2276	5.2	4	6
33.328	5.2	4	6
33.4283	5.1	4	6
33.5287	5	4	6
33.6291	5	4	6
33.7295	5	4	6
33.8299	5	4	6
33.9303	5	4	6
34.0307	5	4	6
34.131	5	4	6
34.2314	5	4	6
34.3318	5	4	6
34.4322	5	4	6
34.5326	4.9	4	6
34.633	4.9	4	6
34.7334	4.9	4	6
34.8337	4.9	4	6
34.9341	4.9	4	6
35.0345	4.8	4	6
35.1349	4.8	4	6
35.2353	4.8	4	6
35.3357	4.7	4	6
35.4361	4.7	4	6
35.5364	4.7	4	6
35.6368	4.7	4	6
35.7372	4.7	4	6
35.8376	4.7	4	6
35.938	4.6	4	6
36.0384	4.6	4	6
36.1387	4.6	4	6
36.2391	4.6	4	6
36.3395	4.6	4	6
36.4399	4.6	4	6
36.5403	4.5	4	6
36.6407	4.4	3	6
36.7411	4.4	3	6
36.8414	4.4	3	6
36.9418	4.4	3	6
37.0422	4.4	3	6
37.1426	4.4	3	6
37.243	4.4	3	6
37.3434	4.4	3	6
37.4438	4.3	3	6
37.5441	4.3	3	6
37.6445	4.3	3	6
37.7449	4.2	3	5
37.8453	4.1	3	5
37.9457	4.1	3	5
38.0461	4.1	3	5
38.1465	4.1	3	5
38.2468	4.1	3	5
38.3472	4	3	5
38.4476	4	3	5
38.548	3.9	3	5
38.6484	3.9	3	5
38.7488	3.8	3	5
38.8492	3.8	3	5
38.9495	3.7	3	4
39.0499	5.4	5	6
39.1503	5.4	5	6
39.2507	3.5	3	4
39.3511	3.5	3	4
39.4515	3.5	3	4
39.5519	3.2	3	4
39.6522	3	3	3
39.7526	3	3	3
39.853	3	3	3
39.9534	3	3	3
40.0538	3	3	3
40.1542	3	3	3
40.2546	3	3	3
40.3549	3	3	3
40.4553	3	3	3
40.5557	3	3	3
40.6561	3	3	3
40.7565	3	3	3
40.8569	3	3	3
40.9572	3	3	3
41.0576	3	3	3
41.158	3	3	3
41.2584	3	3	3
41.3588	3	3	3
41.4592	3	3	3
41.5596	3	3	3
41.6599	3	3	3
41.7603	3	3	3
41.8607	3	3	3
41.9611	3	3	3
42.0615	3	3	3
42.1619	3	3	3
42.2623	3	3	3
42.3626	3	3	3
42.463	3	3	3
42.5634	3	3	3
42.6638	2.9	2	3
42.7642	2.9	2	3
42.8646	2.9	2	3
42.965	2.9	2	3
43.0653	2.9	2	3
43.1657	2.9	2	3
43.2661	2.9	2	3
43.3665	2.9	2	3
43.4669	2.9	2	3
43.5673	2.9	2	3
43.6677	2.7	2	3
43.768	2.6	2	3
43.8684	2.6	2	3
43.9688	2.5	2	3
44.0692	2.5	2	3
44.1696	2.4	2	3
44.27	2.3	2	3
44.3704	2.2	2	3
44.4707	2.2	2	3
44.5711	2	1	3
44.6715	1.9	1	2
44.7719	1.9	1	2
44.8723	1.9	1	2
44.9727	1.9	1	2
45.0731	1.9	1	2
45.1734	1.8	1	2
45.2738	1.8	1	2
45.3742	1.8	1	2
45.4746	1.7	1	2
45.575	1.7	1	2
45.6754	1.7	1	2
45.7757	1.7	1	2
45.8761	1.7	1	2
45.9765	1.7	1	2
46.0769	1.6	0	2
46.1773	1.5	0	2
46.2777	1.2	0	2
46.3781	1.2	0	2
46.4784	1.2	0	2
46.5788	1.1	0	2
46.6792	0.9	0	2
46.7796	0.9	0	2
46.88	0.8	0	2
46.9804	0.7	0	1
47.0808	0.6	0	1
47.1811	0.5	0	1
47.2815	0.5	0	1
47.3819	0.5	0	1
47.4823	0.5	0	1
47.5827	0.5	0	1
47.6831	0.5	0	1
47.7835	0.4	0	1
47.8838	0.3	0	1
47.9842	0.3	0	1
48.0846	0.2	0	1
48.185	0.1	0	1
48.2854	0.1	0	1
48.3858	0.1	0	1
48.4862	0.1	0	1
