# Supplementary material for: Cenozoic history of the tropical marine biodiversity hotspot
Source: Nature. 2024 Jun 26;632(8024):343–9. doi: 10.1038/s41586-024-07617-4 (PMC11306107; doi:10.1038/s41586-024-07617-4)
Supplement: Supplementary file 5 — Source Data Fig. 2 [file 41586_2024_7617_MOESM5_ESM.xlsx]

## Sheet: Sheet1
parameter	correlation	state	stage
Diversity	-2.7346	speciation	entire
Coastline	0	speciation	entire
Sea level	0.0117	speciation	entire
Shelf	2.272e-07	speciation	entire
Temperature	-0.092	speciation	entire
Diversity	0.3722	extinction	entire
Coastline	0	extinction	entire
Sea level	-0.0001	extinction	entire
Shelf	0	extinction	entire
Temperature	0.026	extinction	entire
Diversity	25.0933	speciation	warm
Coastline	-0.0001	speciation	warm
Sea level	-0.0689	speciation	warm
Shelf	0	speciation	warm
Temperature	0.5838	speciation	warm
Diversity	336.168	extinction	warm
Coastline	0.0069891	extinction	warm
Sea level	-0.8427	extinction	warm
Shelf	0	extinction	warm
Temperature	5.0376	extinction	warm
Diversity	-0.3026	speciation	cool
Coastline	1.1733e-05	speciation	cool
Sea level	-0.0183	speciation	cool
Shelf	0	speciation	cool
Temperature	0.1374	speciation	cool
Diversity	1.7161	extinction	cool
Coastline	5.0431e-06	extinction	cool
Sea level	-0.0123	extinction	cool
Shelf	0	extinction	cool
Temperature	0.0301	extinction	cool
Diversity	-3.3412	speciation	cold
Coastline	0	speciation	cold
Sea level	0.0223	speciation	cold
Shelf	2.4447e-07	speciation	cold
Temperature	-0.2786	speciation	cold
Diversity	0.4508	extinction	cold
Coastline	-0.0001	extinction	cold
Sea level	0	extinction	cold
Shelf	0	extinction	cold
Temperature	0.0335	extinction	cold
