# Supplementary material for: Cenozoic history of the tropical marine biodiversity hotspot
Source: Nature. 2024 Jun 26;632(8024):343–9. doi: 10.1038/s41586-024-07617-4 (PMC11306107; doi:10.1038/s41586-024-07617-4)
Supplement: Supplementary file 6 — Source Data Fig. 3 [file 41586_2024_7617_MOESM6_ESM.xlsx]

## Sheet: Sheet1
period	Cytheropteron	Krithe	Argilloecia	Loxoconcha	Xestoleberis	Neomonoceratina	Stigmatocythere	Keijella	Pokornyella	Tenedocythere	Pistocythereis	Lankacythere	Atjehella	Hemikrithe	Hemicytheridea
Eoc	1	2	0	0	1	2	0	0	0	0	0	0	0	0	0
Oligo	0	0	0	0	0	0	0	0	0	0	0	0	0	0	0
earlyMio	0	0	0	2	3	0	3	0	8	3	0	0	0	1	0
midMio	7	1	2	6	7	2	2	0	4	5	0	0	2	2	1
lateMio	26	6	7	20	16	19	2	5	10	10	5	3	6	3	3
Plio	59	28	27	20	22	13	9	13	2	5	8	10	5	3	2
Pleisto	53	21	27	21	23	9	6	5	1	3	4	5	1	0	1
