# Supplementary material for: Cenozoic history of the tropical marine biodiversity hotspot
Source: Nature. 2024 Jun 26;632(8024):343–9. doi: 10.1038/s41586-024-07617-4 (PMC11306107; doi:10.1038/s41586-024-07617-4)
Supplement: Supplementary file 7 — Source Data Fig. 4 [file 41586_2024_7617_MOESM7_ESM.xlsx]

## Sheet: Sheet1
period	Abrocythereis	Agrenocythere	Stigmatocythere(Actinocythereis)	Actinocythereis	Aglaiocypris	Alataconcha	Alocopocythere	Ambocythere	Ambostracon	Arcacythere	Argilloecia	Aspidoconcha	Atjehella	Auradilus	Aurila	Australimoosella	Australoecia	Aversovalva	Bairdoppilata	Baltraella	Bathycythere	Bermaguicythere	Bicornucythere	Bradleya	Bythoceratina	Bythocypris	Bythocythere	Bythocytheropteron	Callistocythere	Cardobairdia	Caudites	Pachycaudites	Neocaudites	Chejudocythere	Cletocythereis	Copytus	Cornucoquimba	Cythereis	Cytherella	Cytherelloidea	Cytheropteron	Oculocytheropteron	Cytherura	Echinocythereis	Eucythere	Eucytherura	Heinia	Hemicytheridea	Hemicytherura
Eoc	0	0	0	0	0	0	0	0	0	0	0	0	0	0	0	0	0	0	0	0	0	0	0	0	1	0	0	0	0	0	0	0	0	0	0	0	1	0	2	1	1	0	0	0	0	0	0	0	0
Oligo	0	0	0	0	0	0	0	0	0	0	0	0	0	0	0	0	0	0	0	0	0	0	0	0	0	0	0	0	0	0	0	0	0	0	0	0	0	0	0	0	0	0	0	0	0	0	0	0	0
earlyMio	0	0	0	0	0	0	0	0	1	0	0	0	0	0	1	0	0	0	0	0	0	0	0	0	0	0	0	0	1	0	0	0	0	0	0	0	0	1	1	0	0	0	0	0	0	0	0	0	0
midMio	0	0	0	3	0	0	2	0	1	0	2	0	2	0	1	0	0	1	0	0	0	0	0	0	0	1	0	0	2	0	1	0	0	0	0	1	0	1	4	3	7	0	0	0	0	0	0	1	1
lateMio	0	0	0	5	0	1	8	1	7	1	7	1	6	2	2	1	1	8	1	0	0	0	2	3	3	2	1	0	12	2	13	1	0	1	2	0	2	1	10	9	26	4	0	0	3	8	0	3	7
Plio	3	2	3	2	0	2	4	0	3	1	27	1	5	5	0	3	1	12	1	1	1	1	0	9	5	7	2	1	10	3	13	0	1	1	2	4	2	2	11	6	59	4	1	1	7	12	1	2	5
Pleisto	1	1	3	2	1	1	1	0	3	1	27	1	1	4	1	3	1	14	1	1	0	1	0	5	6	5	1	1	8	3	8	0	0	1	1	3	2	1	6	5	53	4	0	0	3	10	0	1	4
[truncated: 103 more columns]
